# Supplementary material for: Preparation, Structural Characterization, and Synergistic Hypoglycemic Effect of Jujube Polysaccharide–Polyphenol Complex
Source: Foods. 2026 Feb 4;15(3):552. doi: 10.3390/foods15030552 (PMC12896497; doi:10.3390/foods15030552)
Supplement: Supplementary file 1 [file foods-15-00552-s001.zip]

Archive with 1 entries (1 files):
- foods-4082091-supplementary.pdf
